# Supplementary material for: Valorization of Xylose-Rich Medium from Cynara cardunculus Stalks for Lactic Acid Production via Microbial Fermentation
Source: Polymers (Basel). 2024 Dec 21;16(24):3577. doi: 10.3390/polym16243577 (PMC11679648; doi:10.3390/polym16243577)
Supplement: Supplementary file 1 [file polymers-16-03577-s001.zip]

Archive with 1 entries (1 files):
- polymers-3331323-supplementary.pdf
